# Supplementary material for: Fluid bolus increases plasma hyaluronan concentration compared to follow-up strategy without a bolus in oliguric intensive care unit patients
Source: Sci Rep. 2024 Sep 6;14:20808. doi: 10.1038/s41598-024-71670-2 (PMC11379687; doi:10.1038/s41598-024-71670-2)
Supplement: Supplementary file 1 — Supplementary Information 1. [file 41598_2024_71670_MOESM1_ESM.xlsx]

## Sheet: Data
case_id	Allocation	per_protocol_population	age_class	sex	weight_class	saps_II_points	surgical_admission	time_from_icu_admission_h	AKI_at_randomization	sepsis_at_randomization	Fluid_Input_0-1h	Fluids_in_24h_prerand	cumulative_balance_prerand	sofa_points_at_admission	diuresis_pre1_to0	diuresis_1to2h	Hb_at_0h	Hb_at_1h	SDC_pl_0h_ng_ml	SDC_pl_1h_ng_ml	HA_pl_0h_ng_ml	HA_pl_1h_ng_ml	HS_pl_0h_ng_ml	HS_pl_1h_ng_ml	sTM_pl_0h_ng_ml	sTM_pl_1h_ng_ml	ang2_pl_0h_ng_ml	ang2_pl_1h_ng_ml	tie2_pl_0h_ng_ml	tie2_pl_1h_ng_ml	tie1_pl_0h_ng_ml	tie1_pl_1h_ng_ml	SDC_u_0h_ng_ml	SDC_u_2h_ng_ml	HA_u_0h_ng_ml	HA_u_2h_ng_ml	HS_u_0h_ng_ml	HS_u_2h_ng_ml	sTM_u_0h_ng_ml	sTM_u_2h_ng_ml	ang2_u_0h_ng_ml	ang2_u_2h_ng_ml	u_alb_crea_0	u_alb_0	u_crea_0	u_alb_crea_2	u_alb_2	u_crea_2	adequate_u_sample_volume
1	0	1	1	1	2	25	1	45.25	1	0	450	8389	-6083	1	17	18	118		98.4583	108.987	28.7096	16.6333	7440.32	8479.85	6.58319	6.32723	3.93621	4.04166	23.0431	24.8085	34.37	27.52	397.115	489.237	69.1633	85.4921	13712.2	19349.5	71.7315		0.237124	0.295626	5	94	18.07	7.01	157	22	1
2	0	1	4	1	2	66	1	11.25	1	0	118	3649	1489	7	30	25	121	118	85.3701	80.1663	40.2082	31.5606	7060.92	4569.09	3.29591	3.26427	8.92202	7.09571	8.73419	7.88679	23.73	32.6	136.258	175.102	115.78	60.0529	2419.29	2395.6	25.5616	34.975	0.051586	0.147965	6.01	116	18.09	2.02	45	20.05	1
3	1	1	4	0	4	63	1	36.17	1	1	758	5282	6683	8	9	65	126	121	119.921	90.3593	81.282	109.969	8743.7	5930.8	5.33882	3.06764	13.665	7.04202	9.47941	7.32645	21.11	5.36	163.204	167.025	87.6812	84.6405	505.344	51.7471	24.6929	27.6755	0.036151	0.432904	3.01	32	10.04	2.07	29	10.07	1
4	0	1	2	1	3	45	0	45.82	1	1	86	3217	1449	6	30	25	128	131	122.998	161.026	95.6316	95.0781	9233.62	6351.57	3.51717	7.31382	12.2817	12.3336	28.4919	35.8063	21.23	34.08	242.315	462.285	52.2885	52.8254	17315.5	28277.7	36.9568	42.5417	2.38174	3.98392	5	45	9.01	5.04	65	12	1
5	0	1	1	1	4	27	0	18.75	1	1	98	2921	2109	8	55	50	102	102	277.414	242.912	260.374	303.928	6382.68	10086	14.6949	16.1004	7.10232	7.47555	20.0533	23.584	20.48	34	680.493	1000.47	166.401	172.311	9822.36	4023.63	52.7128	72.5354	0.331102	0.241613	1.08	35	19.03	5.01	96	18.08	1
6	0	1	4	1	2	39	0	23.75	1	0	127	7788	6698	7	30	80	96	95	116.193	133.405	295.702	357.885	8093.1	13656.8	5.46641	4.90189	10.6715	11.5549	12.213	16.7176	20.15	21.25	63.8082	80.3932	59.2951	61.8718	31.25	160.927	6.88324	7.38643	0.015951	0.026183	1.03	13	9.07	1.04	13	9.07	1
7	1	1	2	1	1	28	1	53.17	0	0	610	4296	5204	6	30	70	85	83	98.0858	113.732	135.048	182.639	10617.4	7089.6	6.20836	7.21928	4.41709	4.69616	14.8414	10.8063	16.72	24.06	169.455	151.042	95.1767	84.6145	36.543	401.968	16.0388	17.2425	0.043977	0.069634	0.07	5	7.09	0.09	7	7.04	1
8	1	1	4	0	3	44	1	66.5	0	1	617	3837	7271	6	35	36	107	104	114.534	151.844	289.283	326.598	1537.36	6698.97	12.828	13.3605	11.6301	11.2555	11.8571	13.8747	14.13	17.05	241.313	210.457	231.117	369.469	884.778	4.55958	16.8204	28.9305	0.926426	0.687258	13.01	84	6.04	11.02	74	6.06	1
9	1	1	3	0	2	36	1	34	1	0	578	3589	4295	4	33	30	139		25.9718	31.6411	55.3481	60.8776	7890.98	4294.24	3.41206	2.66203	9.00119	7.67535	16.6272	17.4884	28.19	19.35	100.375	97.8275	81.2297	66.1535	1642.77	3937.68	18.9005	6.87125	0.025342	0.046574	1.07	21	12	2	21	10.04	1
10	1	1	3	1	3	54	0	13.73	1	1	646	2782	2597	11	10	8	134	127	246.671	256.795	163.61	208.317	21080.2	22241.6	6.19938	8.77217	38.2735	35.249	20.847	27.5643	44.53	34.84	812.298		156.794		4912.2		24.6592		3.19731		13.01	188	14.04	12.04	188	12.02	0
11	1	1	2	1	3	21	1	41.93	0	0	583	3623	1941	8	35	50	72	72	188.358	173.682	419.985	595.902	2161.3	2302.42	10.7541	7.36371	5.80654	5.23058	23.0431	22.9732	10.23	10.01		478.265		55.1194		151.715		33.9746		0.034325				7	77	11	0
12	0	1	2	0	1	27	1	11.75	0	1	174	5473	1410	4	30	65	93	90	90.8646	62.7819	48.2201	63.3566	3738.31	2334.36	7.12126	7.64448	7.40093	7.27654	7.10755	2.90438	10.86	17.42	137.33	275.552	32.8432	54.7069	5052.6	15804.5	7.32079	12.5201	0.840819	1.04384	9.05	57	6	8.08	104	11.07	1
13	1	1	4	0	4	23	1	43.33	0	1	605	3380	2632	5	35	30	114	116	77.3078	51.9462	39.9543	114.092	1964.88	2449.2	4.75293	4.8828	14.2041	15.5004	12.9683	18.0146	20	35.28	111.46	104.539	85.5304	152.558	2221.52	13139.1	47.1908	49.0815	0.873352	4.07739	5.07	68	12	20.08	230	11.01	1
14	1	1	3	1	4	37	1	18.5	1	0	586	4864	3082	5	15	50	94	90	112.528	151.844	130.679	123.782	10392.1	6671.98	11.5992	10.9698	6.57902	6.60396	11.647	12.992	27.61	23.67	283.583	223.138	95.3872	100.052	6888.45	11824.5	38.5456	28.485	2.9651	2.83347	12.09	187	14.05	13.01	171	13.01	1
15	0	1	4	1	3	39	1	10.42	1	1	272	5260	238	9	40	30	103	100	168.231	157.023	240.685	244.644	6148.62	5235.34	5.05878	5.65443	6.55855	6.69326	16.6284	15.3796	20.89	18.97	128.393	144.525	52.6265	75.3538	59.9108	206.059	15.7405	9.69911	0.740385	1.13763	6.08	72	10.06	11.09	126	10.06	1
16	1	0	4	1	2	59	1	18.67	1	1	1076	2842	2410	5	35	25	85	81	108.587	92.9757	466.365	556.458	11989.5	11678.2	10.8269	9.85244	13.0084	9.94217	34.0223	41.7381	32.96	30.06	137.131	158.954	50.0105	42.5393	62.4952	31.25	12.2348	11.6541	0.217454	0.102526	3.02	34	10.07	9.03	105	11.04	1
17	0	1	3	1	2	53	1	15.23	1	0	128	8066	2069	8	0	3	112		259.225	280.282	55.5548	27.5001	22391.6	18089.9	5.7845	4.7359	4.17288	4.74317	7.88622	8.27375	12.97	11.8														40.4	174	4.03	0
18	1	1	3	1	2	45	0	40.08	1	1	606	3459	5627	9	30	35	134	131	144.623	140.21	330.001	255.112	8851.25	8316.9	18.4186	14.5613	7.7739	8.61857	12.5717	13.2862	36.28	34.47	313.171	307.254	106.848	101.551	3868.47	6692.9	31.45	41.3655	0.747709	1.32679	5.03	64	12	5.04	60	11.02	1
19	0	1	4	0	1	60	1	10.92	1	1	112	3640	1304	12	8	5	113	116	588.539	514.485	2746.76	2803.19	11716.7	10893.8	8.47245	14.242	36.3755	27.8739	20.5978	17.565	24.85	32.36	352.736	389.398	1327.78	373.376	2131.03	4630.65	7.01731	5.08215	4.73188	3.81482	281.9	730	2.06	218.4	710	3.03	1
20	0	1	3	0	2	40	1	22.58	0	0	136	4957	2975	6	40	20	101	109	49.9441	66.7937	71.3133	122.113	10755.4	5682.18	8.07038	9.2203	6.0044	6.95291	9.12507	10.6382	13.57	15.3	155.084	240.468	92.7655	111.015	181.431	498.387	23.1771	13.4065	0.106243	0.131273	1.02	17	13.09	2.03	28	12.03	1
21	1	1	3	0	1	52	1	6.83	1	0	726	6018	1770	8	20	13		92	2178.5	1981.46	826.466	1549.74	28019.5	36045.1	12.372	12.4036	11.3991	12.3595	11.767	10.1614	18.54	23.8	750.776	1102.12	64.3728	104.086	44.2842	119.006	8.19388	8.42991	2.47609	3.05451	4.07		5.03				1
22	0	1	3	0	1	37	1	37	0	0	156	4697	4019	10	5	3	117	120	1078.97	910.879	6400	6400	11887.8	11835.7	14.1273	21.5933	12.6817	12.6064	14.9675	11.5209	42.95	53.38														3.05	14	4	0
23	1	1	2	0	3	34	1	8.22	1	1	684	1881	948	6	5	15	77	70	455.137	395.361	108.205	247.846	11528.6	5142.83	15.598	16.9727	15.3859	13.8141	29.8467	20.936	12.92	17.96		770.853	139.136	76.8642	240.937	128.248	46.0129	15.1538	0.190367	0.656136	7	54	7.08	7.07	45	5.09	1
24	1	1	3	1	3	44	0	13.33	0	0	630	2139	1184	4	24	88	122	120	23.947	51.0789	50.7627	82.2525	4930.76	4311.05	2.94267	3.22407	1.62562	1.77921	11.1157	14.0006	16.67	20.64	155.987	121.601	64.256	59.2496	351.71	91.3542	29.2802	23.3796	0.00875	0.00875	1.02	18	15	1.02	13	11	1
25	0	1	3	1	3	35	1	26.67	1	0	134	4421	2920	7	30	50	112	110	99.3804	100.982	16.2643	14.1845	6164.28	7702.19	3.58033	4.17915	6.26107	8.3697	11.098	13.6848	19.82	29.81	177.721	189.505	49.609	57.1325	2051.02	4554.29	4.12263	5.04896	0.080861	0.116194	2.09	40	13.08	2.03	38	16.05	1
26	1	1	4	1	2	56	1	24.33	1	0	525	2937	1967	7	15	0	90	89	77.8057	88.7395	50.7627	59.2493	11208.4	10381.8	5.17993	4.79926	7.09093	7.60253	11.1587	13.9145	72.16	60.59	102.922		71.6507		4465.97		17.9701		1.67306		31.7	376	11.09				0
27	1	1	4	1	2	44	1	33.08	1	1	615	2800	1683	10	20	20	127	122	102.508	104.128	131.696	198.784	9419.45	9939.88	5.88016	5.65704	17.5693	19.5166	16.3258	16.7564	21.31	27.37	179.76	128.818	135.849	68.2884	464.024	129.155	28.3573	18.4019	0.086008	0.19432	8.04	143	17.01	6.09	114	16.05	1
28	0	1	4	0	1	85	0	5.93	1	1	470	807	683	8	20	7	120	121	155.421	183.842	1241.55	1663.38	23933.6	16920.7	12.5617	9.5699	12.6969	12.5671	19.2152	16.3608	34.88	58.18	1351.25	829.773	210.698	195.412	1357.87	4312.17	56.5779	79.1675	1.85148	2.80015	43.6	339	7.08	57.6	320	5.06	1
29	1	1	4	1	1	42	1	11.18	1	1	642	10765	1218	11	25	60	88	87	173.78	186.333	116.588	163.227	10914.2	9709.08	4.95776	4.86264	26.3019	25.7304	11.2448	14.0867	15.66	19.2	178.487	430.228	124.874	120.874	1418.19	8706.1	4.20263	25.7405	0.303871	1.07234	38	229	6	24.5	336	13.07	1
30	0	1	2	1	4	34	1	6.42	0	0	136	1116	2327	0	55	35	161	161	307.414	336.976	113.905	115.031	2912.59	5655.86	3.25538	4.48276	3.96261	4.25131	15.6799	16.9287	42.84	56.49	508.765	642.489	87.3164	98.5561	4600.35	3774.04	22.4731	29.4857	0.220119	0.046574	1.02	16	13	0.08	12	16	1
31	0	1	4	0	4	45	1	10.23	0	0	108	4782	830	7	15	20	102	100	34.8807	27.1866	30.3811	82.0585	3629.66	4464.55	3.85187	3.91482	8.47273	8.59303	15.7661	15.2063	15.16	12.43	375.889	406.455	94.4958	95.1054	27795.6	34980.2	60.4262	40.7467	2.61143	3.35803	29.2	370	12.07	29.3	375	12.08	1
32	0	1	4	1	2	37	1	63.93	1	0	203	8808	6823	10	50	15	93	93	70.0031	58.7701	136.196	358.499	12424.8	15979.9	11.0029	14.5613	6.12947	6.22947	12.4456	12.6137	22.62	21.77	90.4315	68.6092	88.1378	32.9725	202.84	48.8729	11.347	2.3547	0.132071	0.10307	5.05	87	15.09	6.06	107	16.02	1
33	0	1	1	1	4	26	0	26.92	0	1	85	3421	2195	10	45	55	138	133	222.452	130.18	46.5755	19.8611	4961.76	2657.27	8.59549	8.36563	3.31415	3.23629	18.288	18.0358	16.99	22.31	289.078	329.234	105.76	105.651	991.623	783.987	36.4617	51.4835	0.071548	0.053372	1.03	26	19.02	1.03	27	20.05	1
34	0	0	2	1	4	36	0	5.83	0	1	133	4652	2030	6	30	18	201	215	1992.85	1808.84	6015.36	5656.87	6350.1	6372.81	8.80453	10.07	3.32041	3.64383	20.1581	22.0958	17.91	18.28	1343.8	5604.37	314.161	1632.33	27058.9	34854.1	74.7038		0.550178	0.984798	158.2	3600	23	199.9	6800	34	1
35	1	1	4	1	3	43	1	11.42	1	0	671	13037	3611	9	35	30	113	115	147.816	183.842	110.348	133.964	10006.7	8111	4.68213	4.39933	14.0475	18.2947	14.8444	17.8326	28.7	19.14	150.468	130.94	1124.56	282.136	2737.5	3266.04	8.70402	3.54971	0.262375	0.580998	26.3	173	6.06	31.5	130	4.01	1
36	1	1	4	1	3	33	1	25.87	0	1	580	3597	1862	7	40	20	97	96	56.1731	68.8539	36.724	52.6379	724.002	1163.6	3.24799	3.08278	4.33094	5.15392	9.85281	15.9084	63.99	83.16		308.501		83.025		2129.35		35.8111	0.00829	0.114131	0.09	15	16	1.03	19	14.04	0
37	0	1	3	1	4	51	1	33.92	1	1	129	5918	6366	11	31	21	112	113	172.16	202.531	64.9152	78.7517	9774.52	10107.8	8.31965	8.70747	16.1001	15.4533	15.0771	13.1394	27.41	28.47	737.582	784.704	35.0062	94.252	223.368	31.25	2.3979	32.3779	1.08688	1.94757	2.02	31	14	2.03	37	16	1
38	1	1	3	1	3	35	0	47.6	0	1	730	5657	8645	10	25	50	82	79	1502.69	1540.15	4110.72	5122.62	9137.59	8714.04	6.48716	8.25508	13.1183	12.3583	17.8329	17.0148	13.11	13.56	1593.89		153.872	158.565	246.864	358.117	24.0188	23.6822	0.21156	0.25399	10.04	132	12.06	8.08	122	13.08	1
39	0	1	4	0	1	46	1	17.75	0	0	75	2702	1662	8	40	40	116	116	63.354	66.9566	34.4015	15.2198	3293.04	1672.86	3.89574	2.62964	2.7283	2.88132	8.64499	12.436	36.81	28		144.551		91.5709		45.0787		25.0319		0.058082	6	94	15.06	9.07	149	15.03	0
40	0	1	1	0	1	34	0	31.17	0	1	64	2851	810	7	20	25	104	102	208.26	167.43	102.042	83.6523	9951	9107.83	4.43077	4.77633	5.85274	6.1525	26.2619	27.7337	20.22	20.24				123.709		8305.54		70.0766		0.860609	7.05	116	15.06	5.02	83	16.01	0
41	1	1	2	1	2	27	0	20.92	0	0	824	2785	675	3	25	50	97	101	79.8305	106.557	98.387	193.267	12420.5	13577.9	5.59335	6.99987	5.90642	7.82082	27.5643	32.6883	19.65	21.09	271.457	204.382	38.0458	54.509	547.516	1108.87	15.7495	7.80598	0.152063	0.19432	4.01	28	6.07	7	31	4.04	1
42	0	1	1	0	4	37	0	6.92	1	1	139	1457	1262	11	5	5	113		529.733	606.674	219.57	141.151	11548.2	12922.5	6.96778	6.23133	13.7126	12.952	18.2204	18.6941	59.03	54.6	956.635	1203.71	113.133	138.832	2290.35	6367.8	13.0057	26.6556	2.97398	4.22964	12.02	93	7.07	15.09	159	10	1
43	0	1	1	0	3	35	1	40.67	1	1	263	5783	6621	8	25	18	111	112	136.485	136.485	55.231	102.921	50.3287	2554.23	5.40104	3.70864	20.2426	18.2019	14.5481	11.0376	16.08	22.14	569.865	722.938	156.294	294.797	7915.31	6999.06	36.3731	38.6658	0.894425	1.30314	20.08	230	11	32.1	380	12	1
44	1	1	3	1	3	40	0	35.75	1	0	578	2599	2745	8	10	30	120	123	192.649	205.458	111.97	188.391	5604.89	6689.43	3.39078	2.75688	14.1776	15.3763	16.0932	19.4828	28.97	33.28	546.082	580.562	164.983	153.176	82.4896	91.3913	52.1242	44.1105	0.113289	0.067277	2.01	58	27.6	2.08	71	25.4	1
45	1	1	4	0	2	47	1	9.92	0	0	586	5395	1570	5	20	35	109	108	74.5661	81.0454	73.4613	137.178	6533.64	3936.21	3.50617	2.53756	14.4983	15.1187	15.9814	13.6992	12.66	10.48	204.382	181.034	100.24	117.047	7261.96	14440.8	20.6998	18.6677	0.385085	0.480167	14.01	157	11.01	14.08	131	8.09	1
46	1	1	1	0	2	25	1	47.17	1	0	582	10675	6593	10	12	25	87	85	310.335	304.331	143.275	159.093	9883.95	11076.4	6.12426	5.90504	7.8676	7.44265	11.767	12.213	52.07	47.12	322.185	423.877	46.9365	105.12	31.25	31.25	3.85904	18.792	0.022826	0.027845				10.08	124	11.05	1
47	0	1	3	1	2	63	0	6.5	1	1	42	6849	1757	10	12	0	112	111	1045.7	686.411	6400	6400	10742.3	677.656	9.95232	9.12263	48.8678	42.2009	15.7767	15.0307	113.02	165.36	311.35		239.693		600.754		36.1623		0.80991		11.01	180	16				0
48	1	1	2	1	4	31	0	34.75	0	1	592	4243	2216	6	40	50	104		57.5581	65.6572	58.841	75.8189	5845.42	6126.55	4.07235	2.38222	8.32821	8.1835	23	23.3875	28.68	22.78	198.439	251.08	1300.24	311.8	2737.5	1785.73	20.1659	66.6658	0.903986	0.657361	26.1	364	14	20.08	249	12	1
49	1	0	1	0	1	26	0	10.92	0	0	1029	3229	1844	2	10	60	126	123	50.7464	109.72			11680.9	7629	10.0114	9.45082	2.89712	2.97566	9.25117	6.81333	9.42	9.55	225.251	241.736	46.5362	67.0556	125.803	330.262	25.1602	21.2956	0.00829	0.004925	1.07	19	11.07	2.04	33	13.07	1
50	0	1	4	0	2	75	0	54.33	0	0	42	1501	2725	3	20	10	135	135	54.3185	49.459	69.1096	63.2345	2236.57	5227.96	3.41206	2.66203	4.4075	4.30347	12.106	7.24033	8.73	9.87	335.56	380.559	128.399	113.636	2527.28	3075.46	56.0311	33.0363	0.046574	0.046574	3.07	67	18	4.06	97	21	1
51	0	1	4	1	3	46	1	13.83	1	0	115	17766	1124	10	5	30	103	100	133.005	105.785	313.966	312.859	8738.74	9170.55	10.7325	10.6696	8.97449	7.8676	10.8304	13.5956	38.12	34.88	80.3932	162.009	183.205	324.299	193.249	169.789	6.41467	7.45361	0.119093	0.147965	26	142	5.05	17.06	149	8.05	1
52	1	1	4	1	3	36	0	16.33	1	1	603	4793	3878	7	20	15	109	99	838.307	132.879	236.126	337.2	3585.16	4747.35	2.47539	4.26162	3.45578	4.09423	11.8477	10.4267	12.14	12.89	380.984	399.238	105.286	100.363	18180.5	14933.5	25.4699	25.1994	0.487995	0.580998	10.01	181	17.09	3.07	76	20.04	1
53	0	1	4	0	2	36	0	42.5	0	1	53	1479	-1629	3	15	25	103	103	69.2008	48.7405	138.576	98.2452	2496.58	3634.83	15.1295	12.4623	4.51869	4.23894	17.8677	13.8326	22.31	20.83	243.427	226.096	73.1944	122.121	7216.56	4643.17	36.7201	23.4965	0.187503	0.279325	10.09	124	11.03	35.8	446	12.05	1
54	1	1	2	0	3	41	1	6.42	1	1	656	5910	1638	12	3	15	139	136	109.72	137.803	79.6285	55.8728	8008.06	10857.6	8.79265	6.99063	5.17601	6.95291	18.8764	20.8519	20.52	26.72											2.06	20	7.08				0
55	0	1	3	1	1	26	0	46.08	0	1	94	2725	1622	6	15	50	127	124	201.455	194.25	201.957	369.759	7812.34	5648.23	4.14768	5.24696	11.5809	12.7488	29.5623	20.5532	41.95	32.75	366.703	419.949	66.7817	59.8368	14973.4	13642.4	22.2168	14.4303	0.549125	1.97447	16.03	122	7.05	25	157	6.03	1
56	1	1	3	0	2	62	0	40.33	1	1	574	3940	7624	11	25	20	111	109	149.817	146.615	145.382	390.033	25328.7	26723.1	12.5933	9.82104	8.52777	9.62891	7.12859	12.659	11.45	13.54	284.214	194.306	86.7146	55.784	206.361	652.786	28.574	11.347	0.810467	0.217454	6.05	39	5.09	8.02	46	5.06	1
57	0	1	4	1	3	43	1	18.58	1	0	67	8765	3170	8	10	25	126	127	116.276	96.4336	27.5001	33.8873	11937.2	10987	3.06764	4.48276	4.82014	4.53704	8.91964	8.18764	13.87	12.35	138.157	158.959	192.976	139.515	202.84	732.178	12.9396	20.5663	0.095487	0.19432	15.06	214	13.07	11.07	202	17.03	1
58	1	1	3	0	1	34	1	24.08	1	0	564	1701	502	5	26	17	115	117	69.3584	61.3525	38.5138	47.6251	11449.3	7840.07	2.82043	2.34266	3.06309	2.57373	11.1426	10.206	89.45	75.76	362.338	233.586	98.5136	46.5362	20.6369	92.4255	35.4068	39.779	0.006865	0.00829	3.05	58	16.06	2.02	36	16.02	1
59	1	1	4	1	4	46	0	14.08	1	0	562	1685	764	7	30	360	134	135	62.3807	68.7996	45.0695	70.9284	11329.2	15246.7	11.6324	12.429	3.00181	2.84467	12.1934	9.33523	11.96	17.98	412.505	49.41	114.008	51.6453	31.25	142.181	12.1277	1.93626	0.00829	0.00829	2.09	46	15.08	5.05	12	2.01	1
60	1	1	4	1	2	29	1	49.67	0	1	627	6090	6443	6	35	80	81	81	273.508	235.08	2922.98	4233.33	5002.55	10291.9	6.09295	7.34512	8.97449	9.39363	21.2668	26.4849	35.36	43.68	278.977	183.831	126.033	35.8948	206.361	178.82	12.6111	6.58189	0.034402	0.044018	2.07	25	9	3.05	16	4.05	1
61	0	1	4	1	2	34	1	27.92	1	0	198	4758	1758	5	0	50	81	80	49.459	53.5086	43.4981	53.4818	7972.88	6487.35	4.64092	3.38071	8.71321	10.5529	16.1105	19.6414	17.15	33.58		145.798		90.2349		362.526		38.2214		0.095487	7.4	120	16	7.04		16	0
62	1	1	4	0	1	49	1	8	0	0	821	6392	841	9	0	25	130	123	179.124	176.717	19.6697	46.0033	5727.79	3293.04	13.0276	9.91238	4.36624	4.18796	7.90615	8.03225	15.38	22.93		247.553		58.213		6071.67		8.76749		1.15149				30	93	3.01	0
63	0	1	4	1	2	44	1	8.77	1	1	106	4829	880	5	25	30	115	114	253.15	98.8633	134.909	134.342	10769.8	12669.1	6.45517	5.75263	14.1171	15.1664	13.8284	17.4454	14.97	27.69	218.816	265.938	84.1537	81.9613	20.6369	326.344	11.2874	14.6579	0.401092	0.480167	5.01	17	3.04	6.06	24	3.07	1
64	1	1	4	1	2	49	0	17.42	1	1	632	3010	1375	9	40	170	100	97	356.848	424.246	225.832	285.356	10052.3	9045.46	16.2681	18.8902	8.44471	7.27654	19.4228	18.5822	24.55	23.2		246.243		69.2513		850.032		1.93383		0.666634	0.09	10	10.04	3.01	12	3.08	0
65	1	1	3	0	2	18	0	51.08	0	0	821	3236	-282	2	30	45	125	121	142.598	128.02	28.4688	45.6603	3999.64	5274.4	4.35635	3.44342	2.82481	2.54285	11.7615	13.57	10.88	10.14	441.69	345.748	86.4652	79.3983	26610.9	15681.9	60.4262	41.3194	1.21705	0.702763	7.04	95	12.09	7.06	69	9.01	1
66	1	1	4	0	2	46	1	1.5	1	1	806	8022	169	5	18	20	101	97	293.646	293.241	707.433	525.285	7544.34	4260.75	5.11642	4.23005	19.1006	19.983	4.69984	10.6851	15.35	14.69	384.804	427.256	159.754	122.288	229.506	1533.79	7.9392	27.7777	0.534703	0.89661	17.06	132	7.05	15.07	121	7.07	1
67	1	1	2	1	4	26	1	22.58	1	1	609	5320	2665	6	65	100	89	84	168.231	161.026	55.4391	80.3991	8440.4	8150.19	5.52909	4.58789	6.80082	8.23781	18.2786	17.8772	14.99	13.9	117.928	110.945	39.2155	17.8291	6800.69	3353.41	8.0928	7.11791	0.613794	0.343721	1.01	10	9.03	0.08	5	6.04	1
68	1	1	4	1	2	28	1	14.3	0	0	553	4662	822	3	25	40	122	118	104.128	92.789	51.6024	74.4449	7011.58	8537.88	4.89434	5.37061	4.66603	4.22519	15.8522	12.0199	16.32	11.58	410.276	295.655	88.8972	71.6507	238.222	403.671	39.1077	29.5199	0.176901	0.185635	12.06	167	13.02	10	145	14.04	1
69	0	1	4	1	2	44	0	15.58	0	1	204	2320	1690	10	35	25	119	117	496.86	479.609	952.095	705.462	12099.1	7089.6	17.1742	15.8324	8.91662	8.37019	14.4631	12.9079	20.74	18.23	245.54	199.467	108.049	126.946	476.998	67.8303	14.7956	15.4617	0.071548	0.106243	0.07	5	7.04	2.02	14	6.06	1
70	0	1	1	1	2	23	0	36.42	0	1	144	4427	5186	8	15	50	100	112	146.228	425.049	487.11	146.118	6863.43	6131.33	12.3958	15.1295	13.7132	9.23955	8.74679	30.0989	55.22	25.16	786.59	647.1	89.1296	103.811	15978.4	20355.7	23.6031	35.0213	0.286789	0.467253	5.03	95	17.08	6	101	16.08	1
71	1	1	4	1	1	28	0	18.17	0	0	553	2191	-515	1	20	55	120	118	25.1619	30.8312	92.8478	79.9208	9579.38	5353.2	2.78666	2.88024	6.8951	6.40291	15.7661	11.8046	20.66	18.2	265.514	128.393	108.385	70.782	605.049	41.9984	26.3503	11.9154	0.000791	0.000791	14.09	212	14.02	16.08	166	9.09	1
72	0	0	2	0	3	22	0	29.5	0	0	531	6177	5400	0	30	55	123	119	38.4199	42.2242	62.5354	25.736	6814.56	6385.1	4.29732	4.94768	1.23617	0.996844	20.7353	20.2526	15.2	14.55	104.132	105.353	64.1031	64.2407	6938.67	7090.82	33.4672	31.5547	1.71837	1.48077	2.03	27	11.08	2.02	23	10.04	1
73	1	1	3	1	3	33	1	11.67	0	0	653	5910	1349	8	25	60	88	82	43.5252	64.7878	51.905	113.383	8814.43	5843.49	10.9367	12.6285	2.60757	2.87091	19.5069	10.1338	20.91	35.97	216.797	128.877	85.7375	115.235	63.2878	2.02286	16.4669	24.6389	0.017694	0.147611	5.04	71	13.01	4.08	64	13.05	1
74	1	1	4	1	2	24	0	18.98	0	0	550	1480	32	5	38	35	132	132	55.3277	40.5334	36.5543	78.6004	3247.32	3489.51	2.21613	2.7178	4.8465	5.28165	10.511	9.58953	18.54	17.1	126.116	142.4	75.5993	70.9086	116.24	572.291	34.1303	24.7196	0.003478	0.014504	2	22	10.09	2	18	9	1
75	0	1	4	1	3	31	0	43	0	1	123	4266	5190	6	30	20	104	105	110.701	128.877	150.34	123.924	3096.98	3233.45	4.03613	3.90527	7.63085	7.70608	9.94057	8.66803	16.07	15.18	224.229	261.683	103.969	119.487	10506	24344.5	30.585	49.7383	0.34399	0.46382	1.01	19	17.02	2.03	48	20.07	1
76	0	1	2	1	4	38	1	11.92	0	1	167	2035	1333	6	32	9	120	112	87.5246	68.4918	30.3811	17.4655	3201.49	2859.14	3.06764	2.19616	4.92249	4.06796	13.0533	13.0103	20.91	16.55	564.377	605.131	108.261	50.9926	13.713	31.25	16.7098	13.1378	0.000791	0.027845	4.07	90	19	2.08	47	17	1
77	1	1	3	1	4	42	1	18.73	1	0	611	9117	2263	9	50	80	124	123	367.347	426.47	205.128	152.158	5656.85	4893.66	6.10355	4.38794	7.43237	5.25313	23.6889	17.7468	53.46	48.02	262.117	216.694	133.299	126.828	348.104	150.437	27.7096	26.8593	0.066649	0.000791	16.09	220	13	15.03	163	10.06	1
78	1	1	4	0	3	33	1	41.27	0	0	533	2184	1430	3	45	335	126	120	217.467	239.483	45.3869	94.1541	4923.19	7378.91	6.59388	7.56425	4.51922	4.32039	14.7106	15.558	7.8	6.85	350.99	71.2278	90.1375	30.8456	76.6528	19.1902	9.17317	1.06835	0.010593	0.00829	3.05	32	9.02	2.05	3	1.02	1
79	1	1	2	1	3	40	0	68.33	1	1	876	2960	4483	8	8	5	88	86	217.467	211.062	6400	5862.7	7647.56	7405.44	5.49775	4.55647	35.9334	25.4004	27.5107	17.4312	47.07	21.25	331.787	336.588	4376.07	1051.64	1739.07	255.488	17.2633	14.052	0.739239	0.482828	39.6	613	15.05	39.8	640	16.01	1
80	1	1	1	1	2	56	0	21.17	1	1	633	6390	6105	14	5	3	97	98	445.509	512.506	3072.28	3443.73	13777.4	14290.3	21.661	30.668	20.0982	23.9557	18.1199	19.8432	60.95	78.96											28.8	192	6.07	32.1	210	6.06	0
81	1	1	4	1	1	63	0	9.08	1	1	803	3887	3803	7	22	23	107	104	65.189	101.295	381.849	416.408	36286.6	22518.1	24.7515	26.2172	16.7418	8.5689	12.4456	12.3615	42.99	33.62	404.99	405.742	179.224	160.098	77.2385	718.13	1.624	2.24568	2.61449	4.51155	27.4	237	8.06	26.4	255	9.07	1
82	0	1	4	1	2	32	1	29	1	1	76	2625	3601	6	25	5	106	107	93.6728	133.791			2657.27	5394.8	17.8801	18.4186	10.8316	10.9064	12.3615	14.0007	21.69	19.5	204.116		111.527		1340.24		33.2507		0.29423		6.02	91	14.06	7.04	111	14.09	0
83	0	1	3	1	3	64	0	15.17	1	1	105	2979	2323	11	20	5	124	123	1029.23	1010.37	5674.46	5329.1	28332.2	30014.7	11.0029	17.0734	125.28	73.5435	18.8764	14.295	49.63	50.94	2196.41		244.466		1861.11		24.8543		14.8894		30.1	373	12.04	42.3	516	12.02	0
84	0	1	3	1	4	56	1	12.42	1	1	185	6843	2249	11	35	10	102	99	112.632	180.259	209.715	129.619	6987.02	9356.15	8.86926	8.28736	8.71321	7.55395	14.7326	11.4601	18.58	30.19	886.589	925.645	193.503	210.432	2612.84	1533.79	30.584	31.445	2.85544	1.46751	18.09	218	11.05				1
85	0	1	4	1	2	42	1	31.1	0	0	120	2609	1312	7	30	22	95	95	184.25	168.187	226.236	367.661	4625.18	2077.2	2.78433	3.37989	10.1826	8.38236	10.0283	14.0215	619.23	695.41	211.202	174.969	113.422	126.453	16.3737	419.674	12.9335	18.2786			2.08	31	11	2.05	22	8.07	1
86	1	1	3	0	3	58	0	15.83	1	1	625	3864	3720	8	9	15	102	101	316.976	253.572	269.105	394.906	15545.9	16199.4	10.6539	10.5264	7.17898	7.45523	21.4373	22.0517	34.43	37.43	178.226	193.696	1554.09	967.563	5703.71	5115.53	9.9106	9.38702	7.41059	6.17889	266.6	1600	5.09	174.6	1400	8.03	1
87	1	1	1	0	3	40	0	24.43	0	1	682	5359	2521	13	65	85	110	105	191.848	203.857	1365.99	2469.81	11716.7	12633.6	11.8352	10.4494	103.533	81.4837	11.098	24.7901	65.1	72.05		135.386		102.172		11505.3		13.9832	0.00829	1.54825	16.02	112	6.09	1.07	6	3.03	0
88	0	1	4	1	2	39	1	7.62	0	1	87	3853	1191	9	17	10	123	125	97.2435	105.343	259.419	170.908	8279.47	6962.53	3.66319	5.62519	6.30398	4.38153	25.0238	23.732	9.84	13.28	282.494	248.533	63.6204	79.6427	612.345	1091.5	32.1703	31.6176	0.176901	0.185635	1.07	11	6.03	3.01	25	8.01	1
89	0	1	3	1	3	53	0	12.58	1	0	138	4456	1567	12	38	18	153	156	279.019	542.996	378.766	380.819	4942.05	3169.02	5.42892	6.27345	30.9912	27.8377	11.1846	8.83085	15.6	23.4	10024		244.713	139.92	46.0232	706.452	56.1386		0.403439	0.147611	13.03	305	22.09	7.05	145	19.02	1
90	1	1	1	0	1	33	1	17	0	1	619	7690	1638	8	13	15	83	80	71.3598	69.7587	16.8527	84.2229	1484.95	1808.38	2.8522	2.5978	3.18324	4.14885	7.17319	5.3892	12.37	16.27	168.556	111.817	90.7103	74.7775	174.349	14.8754	28.9296	18.6876	0.006865	0.006865	3	49	16.03	2.05	33	13.04	1
91	0	1	3	1	4	37	0	61	1	1	81	5398	5206	6	50	75	132	130	72.009	82.0386	57.381	44.3583	5890.96	5412.76	6.50139	6.76219	5.47789	5.22638	19.8852	17.9938	10.74	9.07	270.684	254.099	72.0077	121.551	10021.9	3837.78	26.7644	36.7042	0.162374	0.102526	1.07	24	14.06	0.09	12	12.07	1
92	0	0	1	0	4	18	1	7.83	0	0	1242	4970	1683	2	10	150	153	149	354.173	444.207	6.34183	32.6566	3123.95	5428.38	4.29732	2.81756	3.52169	4.01933	12.7051	8.79967	21.6	13.18	1201.7	739.629	73.461	64.7906	8662.43	4171.99	34.305	31.2081	0.624373	0.760314	17.09	360	20.01	17.02	300	17.04	1
93	1	1	3	1	4	41	1	22.5	1	1	542	5275	3434	3	31	75	123		320.777	290.406	204.819	242.875	10523.1	12236	8.77217	10.4607	14.0457	13.9029	27.6504	31.698	63.93	59.66	303.721	170.491	42.0569	25.5522	7915.31	16068.2	17.9369	8.13892	0.680098	0.992324	0.08	8	10	1	6	6	1
94	1	1	4	0	1	41	1	19.75	1	1	575	5124	1544	10	17	6	97	91	47.8392	101.293	19.0973	26.2765	5636.2	8222.98	3.75749	4.64092	4.48529	6.64949	16.6272	10.5559	27.98	25.53	129.242	133.063	98.7701	103.189	443.687	307.594	12.411	24.8954	0.036151	0.076403	9.04	101	10.08	10	132	13.02	1
95	1	1	3	0	4	55	0	31.5	1	0	667	2685	1707	12	30	35	117	117	66.9566	67.7572	90.0636	41.4788	7620.36	6280.86	4.02175	2.97915	2.75902	2.25934	12.882	14.3984	5.06	6.27	201.726	241.442	59.4305	43.2048	984.908	209.703	9.47784	6.4481	0.032055	0.074851	4.04	47	10.08	2.05	28	11.04	1
96	1	1	2	1	2	48	1	10.08	1	0	759	4305	1664	11	27	27	128	124	138.209	164.228	351.584	434.282	8799.41	3188.19	11.5198	14.0513	12.1519	16.7906	13.0158	11.767	23.09	37.62	82.139	77.7746	84.729	88.5656	296.965	88.1575	5.08215	15.706	5.05784	11.9187	27.8	290	10.04	42.2	440	10.04	1
97	0	1	4	1	4	36	1	16.58	1	0	79	11666	2896	6	13	40	147	149	89.1444	83.4751	34.8068	39.0979	6721.49	7235.9	4.41954	5.94395	4.14669	4.92249	16.4119	17.7468	18.88	17.38	400.512	268.061	94.6177	127.875	2244.27	206.059	56.222	47.1223	0.013913	0.036151	2.06	53	20.05	3.01	67	21.08	1
98	0	1	4	0	3	36	1	24.75	1	0	106	3049	262	7	45	15	114	115	134.995	102.583	78.6622	56.7364	2830.69	6763.53	7.31734	2.94742	4.54406	5.35802	6.22488	13.105	22.99	23.42	147.17	164.191	90.997	42.0072	334.023	125.919	15.4643	10.292	0.0456	0.012404	6.04	71	11.01	4.02	63	15.01	1
99	0	1	2	0	2	30	0	6.33	1	0	106	1071	946	6	25	10	88	88	264.894	181.474	58.6366	18.8281	23315.4	16009.2	10.2978	5.40241	16.9899	12.7383	19.5122	24.464	36.48	30.22	101.224	90.6106	1215.85	90.8431	2576	31.25	6.23438	2.9946	1.95459	1.22426	39.9	195	4.09	34.1	149	4.04	1
100	1	1	4	1	3	38	0	6.25	0	0	610	961	784	4	37	150	92	91	751.647	704.673	112.24	59.4533	8422.17	6259.9	5.97586	3.13019	9.12101	12.857	6.93892	12.4505	25.47	17.67	842.014	395.417	70.6577	48.9206	454.776	12.9787	10.8576	2.9946	0.046574	0.048748	0.05	5	10	0.09	3	4	1
101	1	1	3	1	2	53	1	7.08	1	1	608	4548	-1804	11	5	3	89	87	116.593	99.3804	39.5124	45.0663	6049.3	3085.44	4.02175	4.83912	4.40577	4.23475	17.3866	13.4618	11.31	10.73	141.496	139.75	283.857	247.9	1446.77	332.646	7.72253	6.51499	1.29204	1.31985	206.6	899	4.04	155.1	932	6	1
102	1	1	4	0	1	46	1	17.17	1	0	603	5770	2753	4	8	25	104	101	56.3432	50.6739	26.7677	30.6179	8654.96	10698.3	7.12825	8.73982	4.89693	7.4567	11.374	17.7468	22.93	22.14	209.901	210.75	53.9736	67.1601	1260.2	540.428	31.0314	25.0643	0.237124	0.168117	4.01	54	13.02	4	55	13.07	1
103	0	1	1	0	1	27	1	10.42	1	1	183	4381	2340	6	15	7	122	124	76.9639	73.3613	129.2	188.571	9076.61	7169.25	4.21062	5.37237	7.78808	8.73819	11.8562	14.9782	18.97	22.65	477.997	466.649	107.642	122.783	13864.4	17099.8	52.3092	81.8045	0.307117	0.190367	1.02	38	30.3	1.03	41	31.6	1
104	1	1	1	1	4	60	0	22	1	1	682	5792	5314	11	25	44	122	122	228.47	262.169	97.6474	104.154	10215.9	14555.6	12.0305	12.5287	17.7736	17.7477	20.5997	15.8501	46.71	49.94	856.334	855.066	333.789	223.434	562.825	2964.5		30.7299	2.73955	3.71595	23.06	471	19.09	22.07	475	20.09	1
105	0	1	3	1	3	40	1	8.92	1	1	483	31625	1501	11	55	10	126	123	290.252	316.329	127.104	107.066	13529.5	14965.4	8.29999	11.8314	7.62475	6.90309	9.62945	7.82209	35.98	49.57	204.539	471.682	117.59	179.897	151.272	345.082	15.6956	28.3924	0.043977	0.106243	11.04	91	8	9	109	12.01	1
106	0	1	1	1	3	35	1	24.33	0	0	106	12163	2246	8	40	25	86	86	89.7733	72.1604	66.3626	18.9867	6470.74	5455.04	5.74842	4.21062	4.91315	4.03389	16.0932	23.8089	46.46	27.68	164.191	273.303	63.2319	109.879	326.092	5.56273	23.9038	50.5356	0.032775	0.032775	5.09	126	21.05	5.05	140	25.4	1
107	1	1	4	1	4	50	1	10.75	1	1	640	2228	1893	7	30	100	119	129	75.2185	70.4043	44.7516	63.3566	9505.12	7660.28	13.2606	9.81342	5.55323	5.52813	18.1619	19.633	39.49	13	255.845	196.488	34.9651	34.1682	17588.6	19731.5	12.5427	13.6397	0.516199	0.570847	1.05	14	9	1.01	9	8	1
108	0	1	1	1	4	36	0	22.33	1	1	168	4037	2902	7	65	25	117	113	151.702	146.63	36.724	11.092	3947.68	4733.89	3.938	3.14891	17.9425	18.8265	20.0332	15.7767	30.06	26.93	596.327	451.803	86.189	80.1167	4590.88	1169.23	42.2224	39.658	0.122551	0.034325	3.07	63	17.02	2.05	44	17.08	1
109	0	1	2	1	1	55	0	16.75	1	1	117	4576	4082	14	20	20	141	141	142.598	131.664	622.737	589.759	12096.3	14598.5	11.8984	8.93401	25.86	27.8517	14.3882	15.3355	21.81	20.64	101.224	101.648	806.41	987.36	10324.9	9038.88	6.90471	8.57115	7.15879	11.9376			1.06			1.09	1
110	1	0	2	0	1	37	0	46.42	0	1	647	3995	4311	7	40	75	96	94	95.6788	110.121	406.53	787.094	9790.54	9000.31	11.5661	11.2678	6.12947	5.95434	19.1286	19.0025	34.66	29.75	293.728	158.465	148.687	110.464	594.633	8.81061	15.1449	14.3808	0.013544	0.024235	3.02	32	10.02	4.05	27	6	1
111	0	1	4	1	4	43	1	26.58	0	0	105	2950	2338	6	10	20	115	117	54.7582	77.6256	68.5612	100.327	2153.23	3449.74	6.95798	5.98072	2.1274	1.80174	10.0498	12.8239	26.52	30.29	274.284	351.637	101.872	119.621	9.66865	46.239		39.1946	0.027845	0.097732	1.05	19	12.06	2.02	36	16.06	1
112	0	1	3	1	3	45	1	5.5	0	0	188	10561	702	8	22	25	123	124	72.5414	76.1859	12.3304	25.0376	9324.64	7235.9	4.00932	4.38794	4.7945	6.27922	13.7853	12.1491	30.03	19.45	271.032	281.645	55.5742	70.6577	172.289	561.76	10.6591	27.3012	0.046574	0.036151	2.09	38	13	1.04	24	16.09	1
113	1	1	4	0	1	43	1	20.77	1	1	654	4598	2378	9	5	7	112	109	251.492	333.152	326.773	497.689	10501.1	10223	8.06524	7.37643	5.74328	6.36943	21.8465	23.2737	27.04	39.44	1133.1	898.295	121.551	102.76	912.568	1075.75	22.6028	41.5224	0.98854	1.02728	109.6	915	8.04	50	433	8.06	1
114	1	1	2	1	4	44	0	39.35	0	1	604	2920	2533	7	35	40	95	91	1146.55	1196.18	4019.8	4219.94	6813.27	7458.73	5.52909	4.08473	4.37733	3.48035	30.8111	28.9825	64.78	60.83		1448.96	207.821	215.344	14549	24900.1	29.6415	58.4423	0.749494	0.830592	3.01	29	9.05	2	21	10.02	1
115	1	1	3	0	1	58	0	5.42	1	1	692	1795	1736	20	0	15	118	116	528.095	582.935	6400	6400	8738.74	13136.4	20.354	16.5727	107.086	93.21	22.2925	16.7622	81.32			165.064		3743.81		10474.3		9.13934		10.9824							0
116	0	1	2	1	3	28	0	5.63	0	0	100	1629	1482	4	15	6	103	102	127.609	154.661	188.252	211.955	15334.2	17057	6.46493	7.45985	6.32243	5.40918	19.8138	27.1857	32.48	32.54	122.859	194.917	95.1333	110.88	1205.8	583.631	26.3222	42.6159	0.014504	0.014504	4.06	95	20.06				1
117	0	1	1	1	4	40	0	27	1	1	189	7299	6872	11	40	55	144	144	360.86	365.273	6400	6400	11528.6	8282.6	30.153	21.7965	35.2124	43.8076	29.7626	24.0884		84.87	877.892	580.315	320.127	273.102	643.843	31.25	27.9304	19.4765	0.171692	0.089121	7.03	159	21.07	7	145	20.06	1
118	1	0	2	1	3	36	0	34.42	1	0	611	4174	4788	15	30	90	82	83	3668.52	3637.57	6400	6400	17688.1	17028.4	22.0219	18.3751	48.4222	46.4289	34.1561	31.3463	112.32	108.04	1168.02	968.127	127.589	131.035	6.96493	259.19	40.7954	17.2286	0.0456	0.088317	3.01	44	14.01	3.03	25	7.06	1
119	0	1	4	1	2	31	0	12.47	0	0	42	3276	714	8	20	0	111		57.0185	57.0185	120.694	267.923	3374.02	3667.92	3.14891	3.54443	2.72203	2.88362	8.4925	7.43937	9.58	11.82	426.969	534.853	118.133	283.851	31.25	736.648	43.0456	40.013	0.122551	0.114131	9.08	140	14.02				1
120	0	1	3	0	4	34	1	23.92	1	1	150	3857	1856	7	0	70	119	115	303.93	392.795	61.8237	139.058	10052.3	12348.2	6.81299	6.65648	16.0038	15.4808	21.133	21.8019	18.28	22.17		749.467		79.7994		738.428		19.9771		3.33347	9.05	155	16.02	9.08	158	16.02	0
121	1	1	3	1	3	40	0	27.92	0	1	860	3482	501	7	33	50	106	118	258.558	206.806	44.4379	48.2201	2125.72	2803.68	7.87373	8.59549	2.20806	1.99233	7.5699	10.6802	15.95	19.71	931.151	1176.74	119.621	112.231	747.721	328.313		43.0098	1.3714	0.264321	8.05	136	16	3.09	52	13.06	1
122	0	1	4	0	2	42	0	17.25	1	1	103	3737	1269	9	30	3	169	170	345.961	329.949	208.361	201.775	9685.04	12227.6	8.56645	5.49775	7.17592	7.46927	29.9191	27.6891	16.34	23.49	304.727	282.032	117.574	116.965	1918.17	870.609	23.1298	20.6059	2.44182	2.66402	18.07	193	10.03	20	212	10.06	1
123	1	1	4	1	1	46	1	4.75	0	1	851	1170	973	7	0	25	152	148	40.1369	51.7455	123.544	162.088	2984.77	2385.03	3.80118	4.27354	3.15327	1.77141	10.7412	9.22479	14.74	19.14		223.111		66.7817		4924.95		23.8334		0.269519				2.09	37	12.07	0
124	1	1	1	1	2	39	1	13.92	1	0	611	5230	985	7	20	15	122	121	49.744	49.3437	26.9098	40.8918	5412.76	1928.43	3.95876	2.72508	7.36273	6.61247	11.5886	10.9196	43.5	27.95	287.269	319.566	73.5294	97.64	216.464	572.681	53.6426	40.3595	0.880509	0.84062	3.03	49	14.09	5.05	74	13.05	1
125	1	0	4	1	4	30	0	24	0	1	896	2853	1025	7	40	25	126	125	95.6788	117.744	218.293	422.362	2125.72	4049.56	6.01323	6.59916	5.779	6.45425	13.4543	10.4701	17.6	23.65	429.835	251.458	193.648	256.649	5052.6	3563.08	47.1535	20.6689	0.4461	0.062549	12.07	367	28.6	2.09	50	17.01	1
126	0	1	3	1	3	43	0	37.83	1	0	61	3798	3767	6	15	30	107	102	90.5739	84.9698	50.1307	87.6261	13745.3	17355.3	3.99026	5.15288	6.93502	7.17592	11.5886	13.997	23.51	22.27	197.361	234.896	51.8861	64.0493	183.684	1228.82	25.9504	24.7144	0.069493	0.204012	5.01	57	11.02	5.08	64	11	1
127	0	1	3	1	4	37	0	21.25	1	1	99	2499	2299	8	43	2	103	105	120.953	141.413	97.348	66.8146	3042.78	3693.63	12.4955	10.7052	4.59479	4.08587	11.2267	13.7906	20.21	26.61																	0
128	0	1	1	1	3	57	0	24.65	1	1	141	9124	3576	11	10	0	87	88	183.442	223.471	679.309	378.113	27842.9	28019.5	8.53511	9.13069	47.4374	48.0195	16.45	17.3866	47.35	39.03																	0
129	1	1	4	0	3	24	0	45.17	1	0	630	3179	4020	5	20	13	84	82	169.095	258.157	18.4554	35.7259	4563.85	6835.72	8.13597	7.93926	3.49529	3.36598	9.75555	11.647	20.44	26.63	361.781	346.987	116.69	85.8398	1126.59	25.9644		19.4765	0.163717	0.071548	3.05	70	20	2.06	41	16.02	1
130	0	1	2	1	3	31	0	21.65	0	1	108	3187	1287	7	21	45	111	114	71.3901	83.6483	131.008	243.787	10928.3	6620.79	10.1118	9.6333	4.66654	5.17949	26.8347	25.2989	46.73	20.12	284.888	417.606	112.35	94.2126	623.798	31.25	25.4007	27.0748	0.114131	0.070945	1.07	20	12	0.06	11	18.04	1

## Sheet: Descriptions
Allocation	0 = follow-up, 1 = fluid bolus
age_class	1 = <51, 2 = 51-60, 3 = 61-70, 4 = >70
sex	0 = female, 1 = male
weight_class	1= <71kg, 2 = 71-84kg, 3 = 85-100kg, 4 = >100kg
